# Supplementary material for: HMGB1 as a Key Mediator in Malignant Mesothelioma and a Potential Target for Asbestos-Related Cancer Therapy
Source: Toxics. 2025 May 28;13(6):448. doi: 10.3390/toxics13060448 (PMC12197314; doi:10.3390/toxics13060448)
Supplement: Supplementary file 1 [file toxics-13-00448-s001.zip]

Archive with 1 entries (1 files):
- toxics-3622086-supplementary.pdf
